# Supplementary material for: Diminishing the Gender-Related Disparity in Survival among Chemotherapy Pre-Treated Patients after Radical Cystectomy—A Multicenter Observational Study
Source: J Clin Med. 2023 Feb 5;12(4):1260. doi: 10.3390/jcm12041260 (PMC9958943; doi:10.3390/jcm12041260)
Supplement: Supplementary file 1 [file jcm-12-01260-s001.zip]

Archive with 3 entries (2 files):
- jcm-2154324-supplementary/
- jcm-2154324-supplementary/Table S1. Multivariable regression analysis of factors predicting overall survival for all subgroups.xlsx
- jcm-2154324-supplementary/Table S2. Multivariable propensity-weighted regression analysis of factors predicting overall survival .xls
