# Supplementary material for: Diminishing the Gender-Related Disparity in Survival among Chemotherapy Pre-Treated Patients after Radical Cystectomy—A Multicenter Observational Study
Source: J Clin Med. 2023 Feb 5;12(4):1260. doi: 10.3390/jcm12041260 (PMC9958943; doi:10.3390/jcm12041260)
Supplement: Supplementary file 1 [file jcm-12-01260-s001.zip › jcm-2154324-supplementary/Table S1. Multivariable regression analysis of factors predicting overall survival for all subgroups.xlsx]

## Sheet: Table S1
Multivariable regression analysis of factors predicting overall survival for entire cohort
	Beta	SE	chi-square	p value	95% CI p value	95% CI p value	HR	95% CI HR	95% CI HR
age	0.016	0.004	13.005	0	0.007	0.024	1.016	1.007	1.025
gender (ref. men)	0.049	0.045	1.21	0.271	-0.038	0.136	1.103	0.926	1.314
ASA 2 (ref. ASA 1)	-0.136	0.127	1.157	0.282	-0.385	0.112	0.835	0.409	1.708
ASA 3 (ref. ASA 1)	0.093	0.131	0.504	0.478	-0.164	0.349	1.794	1.259	2.555
ASA 4 (ref. ASA 1)	0.535	0.34	2.468	0.116	-0.132	1.202	2.79	1.09	7.14
pT1 (ref. pT0)	-0.59	0.123	22.892	0	-0.832	-0.348	0.795	0.513	1.231
pT2 (ref. pT0)	-0.19	0.094	4.089	0.043	-0.374	-0.006	2.139	1.397	3.275
pT3 (ref. pT0)	0.477	0.072	43.846	0	0.336	0.618	2.147	1.539	2.995
pT4 (ref. pT0)	0.663	0.075	77.585	0	0.516	0.811	2.783	1.927	4.019
pN (ref. pN+)	0.322	0.04	63.781	0	0.243	0.401	1.903	1.625	2.228
Tumor grade (ref. LG)	-0.131	0.071	3.448	0.063	-0.27	0.007	0.769	0.583	1.015
NAC (ref. nonNAC)	-0.138	0.054	6.471	0.011	-0.244	-0.032	0.759	0.614	0.939
Multivariable regression analysis of factors predicting overall survival for subgroup of patients <pT2
	Beta	SE	chi-square	p value	95% CI p value	95% CI p value	HR	95% CI HR	95% CI HR
age	0.02	0.014	1.963	0.161	-0.008	0.048	1.02	0.992	1.049
gender (ref. men)	-0.169	0.345	0.241	0.624	-0.844	0.506	0.844	0.43	1.659
ASA 2 (ref. ASA 1)	0.317	0.493	0.413	0.521	-0.65	1.284	1.373	0.522	3.611
ASA 3 (ref. ASA 1)	0.845	0.511	2.738	0.098	-0.156	1.846	2.328	0.856	6.334
ASA 4 (ref. ASA 1)	22.599	1410.57	0	0.987	-2742.06	2787.26	6.52596e+09	0
NAC (ref. nonNAC)	-0.309	0.287	1.16	0.282	-0.873	0.254	0.734	0.418	1.289
Tumor grade (ref. LG)	-0.074	0.396	0.035	0.852	-0.85	0.703	0.929	0.427	2.019
pN (ref. pN+)	0.901	0.339	7.051	0.008	0.236	1.566	2.461	1.266	4.786
pT1 (ref. pT0)	-0.195	0.256	0.582	0.446	-0.697	0.307	0.823	0.498	1.359
Multivariable regression analysis of factors predicting overall survival for subgroup of patients =>pT2
	Beta	SE	chi-square	p value	95% CI p value	95% CI p value	HR	95% CI HR	95% CI HR
age	0.013	0.005	7.834	0.005	0.004	0.022	1.013	1.004	1.022
gender (ref. men)	0.198	0.093	4.493	0.034	0.015	0.381	1.219	1.015	1.463
ASA 2 (ref. ASA 1)	0.288	0.178	2.63	0.105	-0.06	0.637	1.334	0.942	1.891
ASA 3 (ref. ASA 1)	0.476	0.187	6.457	0.011	0.109	0.843	1.61	1.115	2.324
ASA 4 (ref. ASA 1)	0.729	0.531	1.885	0.17	-0.311	1.769	2.072	0.732	5.863
pT3 (ref. pT2)	0.625	0.115	29.495	0	0.399	0.85	1.868	1.491	2.341
pT4 (ref. pT2)	0.8	0.119	44.968	0	0.566	1.034	2.225	1.761	2.812
pN (ref. pN+)	0.598	0.084	50.723	0	0.433	0.763	1.818	1.543	2.144
Tumor grade (ref. LG)	-0.237	0.154	2.365	0.124	-0.538	0.065	0.789	0.584	1.067
NAC (ref. nonNAC)	-0.263	0.117	5.051	0.025	-0.492	-0.034	0.769	0.611	0.967
Multivariable regression analysis of factors predicting overall survival for entire nonNAC subgroup
	Beta	SE	chi-square	p value	95% CI p value	95% CI p value	HR	95% CI HR	95% CI HR
age	0.016	0.005	11.037	0.001	0.006	0.025	1.016	1.006	1.025
gender (ref. men)	0.15	0.096	2.447	0.118	-0.038	0.338	1.162	0.963	1.402
ASA 2 (ref. ASA 1)	0.385	0.188	4.18	0.041	0.016	0.753	1.469	1.016	2.124
ASA 3 (ref. ASA 1)	0.642	0.197	10.613	0.001	0.256	1.028	1.9	1.291	2.795
ASA 4 (ref. ASA 1)	1.059	0.607	3.042	0.081	-0.131	2.249	2.884	0.877	9.481
pT1 (ref. pT0)	-0.295	0.254	1.347	0.246	-0.794	0.203	0.744	0.452	1.226
pT2 (ref. pT0)	0.189	0.223	0.717	0.397	-0.248	0.626	1.208	0.78	1.869
pT3 (ref. pT0)	0.748	0.212	12.46	0	0.333	1.163	2.112	1.395	3.199
pT4 (ref. pT0)	0.951	0.215	19.562	0	0.53	1.373	2.59	1.699	3.948
pN (ref. pN+)	0.623	0.088	50.308	0	0.451	0.796	1.865	1.57	2.216
Tumor grade (ref. LG)	-0.266	0.143	3.485	0.062	-0.545	0.013	0.766	0.58	1.013
Multivariable regression analysis of factors predicting overall survival for <pT2 nonNAC subgroup
	Beta	SE	chi-square	p value	95% CI p value	95% CI p value	HR	95% CI HR	95% CI HR
age	0.021	0.015	1.844	0.174	-0.009	0.051	1.021	0.991	1.052
gender (ref. men)	-0.32	0.428	0.559	0.454	-1.159	0.519	0.726	0.314	1.68
ASA 2 (ref. ASA 1)	0.404	0.605	0.445	0.505	-0.782	1.59	1.498	0.457	4.906
ASA 3 (ref. ASA 1)	1.082	0.622	3.023	0.082	-0.138	2.302	2.951	0.871	9.996
ASA 4 (ref. ASA 1)	17.871	157.986	0.013	0.91	-291.775	327.517	5.77215e+07	0
pT1 (ref. pT0)	-0.2	0.301	0.442	0.506	-0.79	0.39	0.819	0.454	1.477
pN (ref. pN+)	0.773	0.394	3.843	0.05	0	1.546	2.166	1	4.69
Tumor grade (ref. LG)	-0.09	0.412	0.048	0.827	-0.899	0.718	0.914	0.407	2.051
Multivariable regression analysis of factors predicting overall survival for =>pT2 nonNAC subgroup
	Beta	SE	chi-square	p value	95% CI p value	95% CI p value	HR	95% CI HR	95% CI HR
age	0.013	0.005	6.811	0.009	0.003	0.023	1.013	1.003	1.023
gender (ref. men)	0.207	0.099	4.377	0.036	0.013	0.4	1.229	1.013	1.492
ASA 2 (ref. ASA 1)	0.32	0.192	2.772	0.096	-0.057	0.696	1.377	0.945	2.005
ASA 3 (ref. ASA 1)	0.511	0.202	6.377	0.012	0.114	0.908	1.667	1.121	2.478
ASA 4 (ref. ASA 1)	0.583	0.733	0.633	0.426	-0.853	2.018	1.791	0.426	7.527
pT3 (ref. pT2)	0.577	0.124	21.575	0	0.334	0.821	1.781	1.396	2.272
pT4 (ref. pT2)	0.775	0.129	35.902	0	0.521	1.028	2.17	1.684	2.796
pN (ref. pN+)	0.597	0.09	43.668	0	0.42	0.774	1.817	1.522	2.169
Tumor grade (ref. LG)	-0.244	0.155	2.48	0.115	-0.547	0.06	0.784	0.579	1.061
Multivariable regression analysis of factors predicting overall survival for entire NAC subgroup
	Beta	SE	chi-square	p value	95% CI p value	95% CI p value	HR	95% CI HR	95% CI HR
age	0.011	0.012	0.806	0.369	-0.013	0.035	1.011	0.987	1.036
gender (ref. men)	0.205	0.264	0.604	0.437	-0.312	0.722	1.228	0.732	2.059
ASA 2 (ref. ASA 1)	0.284	0.445	0.409	0.523	-0.587	1.156	1.329	0.556	3.177
ASA 3 (ref. ASA 1)	0.465	0.46	1.022	0.312	-0.436	1.365	1.591	0.647	3.917
ASA 4 (ref. ASA 1)	0.813	0.844	0.928	0.335	-0.841	2.468	2.255	0.431	11.794
pT1 (ref. pT0)	-0.116	0.48	0.059	0.809	-1.058	0.825	0.89	0.347	2.282
pT2 (ref. pT0)	0.26	0.422	0.381	0.537	-0.567	1.087	1.297	0.567	2.966
pT3 (ref. pT0)	1.178	0.399	8.739	0.003	0.397	1.96	3.249	1.488	7.097
pT4 (ref. pT0)	1.182	0.407	8.453	0.004	0.385	1.979	3.262	1.47	7.239
pN (ref. pN+)	0.676	0.226	8.99	0.003	0.234	1.118	1.966	1.264	3.059
Tumor grade (ref. LG)	11.594	535.045	0	0.983	-1037.08	1060.26	108429	0
Multivariable regression analysis of factors predicting overall survival for <pT2 NAC subgroup
	Beta	SE	chi-square	p value	95% CI p value	95% CI p value	HR	95% CI HR	95% CI HR
age	0.007	0.037	0.036	0.849	-0.065	0.079	1.007	0.937	1.082
gender (ref. men)	0.616	0.573	1.159	0.282	-0.506	1.739	1.852	0.603	5.69
ASA 2 (ref. ASA 1)	0.034	1.133	0.001	0.976	-2.186	2.254	1.034	0.112	9.521
ASA 3 (ref. ASA 1)	0.617	1.107	0.311	0.577	-1.552	2.786	1.853	0.212	16.209
pT1 (ref. pT0)	0.022	0.513	0.002	0.965	-0.983	1.028	1.023	0.374	2.796
pN (ref. pN+)	1.393	0.726	3.681	0.055	-0.03	2.816	4.027	0.97	16.712
Tumor grade (ref. LG)	12.661	1806.15	0	0.994	-3527.33	3552.65	315078	0
Multivariable regression analysis of factors predicting overall survival for =>pT2 NAC subgroup
	Beta	SE	chi-square	p value	95% CI p value	95% CI p value	HR	95% CI HR	95% CI HR
age	0.011	0.013	0.741	0.389	-0.015	0.037	1.012	0.986	1.038
gender (ref. men)	0.127	0.3	0.18	0.672	-0.462	0.716	1.136	0.63	2.046
ASA 2 (ref. ASA 1)	0.25	0.485	0.266	0.606	-0.7	1.2	1.284	0.497	3.32
ASA 3 (ref. ASA 1)	0.369	0.509	0.524	0.469	-0.629	1.367	1.446	0.533	3.922
ASA	0.766	0.867	0.781	0.377	-0.933	2.465	2.152	0.393	11.769
pT3 (ref. pT2)	0.977	0.32	9.298	0.002	0.349	1.605	2.656	1.418	4.977
pT4 (ref. pT2)	0.988	0.329	9.003	0.003	0.343	1.633	2.686	1.409	5.121
pN (ref. pN+)	0.647	0.238	7.38	0.007	0.18	1.115	1.911	1.198	3.048
Tumor grade (ref. LG)	11.223	568.356	0	0.984	-1102.73	1125.18	74847.3	0
