# Supplementary material for: Diminishing the Gender-Related Disparity in Survival among Chemotherapy Pre-Treated Patients after Radical Cystectomy—A Multicenter Observational Study
Source: J Clin Med. 2023 Feb 5;12(4):1260. doi: 10.3390/jcm12041260 (PMC9958943; doi:10.3390/jcm12041260)
Supplement: Supplementary file 1 [file jcm-12-01260-s001.zip › jcm-2154324-supplementary/Table S2. Multivariable propensity-weighted regression analysis of factors predicting overall survival .xls]

## Sheet: Oceny parametrÃ³w (PodzbiÃ³r po
Multivariable propensity-weighted regression analysis of factors predicting overall survival for entire cohort
	Beta	SE	chi-square	p value	95% CI p value	95% CI p value	HR	95% CI HR	95% CI HR
age	0.0141153	0.00463299	9.28239	0.00231367	0.00503484	0.0231958	1.01422	1.00505	1.02347
gender (ref. men)	0.158087	0.0940598	2.82477	0.0928201	-0.026267	0.342441	1.17127	0.974075	1.40838
ASA 2 (ref. ASA 1)	0.352487	0.177979	3.92238	0.0476473	0.0036551	0.701319	1.4226	1.00366	2.01641
ASA 3 (ref. ASA 1)	0.645681	0.186695	11.9611	0.000543229	0.279766	1.0116	1.90729	1.32282	2.74999
ASA 4 (ref. ASA 1)	0.823661	0.530704	2.40875	0.120658	-0.216499	1.86382	2.27883	0.805333	6.44834
pT1 (ref. pT0)	-0.21652	0.229161	0.892721	0.344741	-0.665666	0.232627	0.805317	0.513931	1.26191
pT2 (ref. pT0)	0.262578	0.201686	1.69499	0.192944	-0.132718	0.657875	1.30028	0.875712	1.93068
pT3 (ref. pT0)	0.86166	0.192198	20.0991	7.35321e-06	0.48496	1.23836	2.36709	1.62411	3.44995
pT4 (ref. pT0)	1.00347	0.195231	26.4188	2.74848e-07	0.620828	1.38612	2.72774	1.86047	3.9993
pN (ref. pN+)	0.692654	0.0860607	64.7773	8.88178e-16	0.523978	0.86133	1.99901	1.68873	2.36631
Tumor grade (ref. LG)	-0.170741	0.150814	1.28172	0.25758	-0.466332	0.124849	0.84304	0.627299	1.13298
NAC (ref. nonNAC)	-0.322366	0.108994	8.74764	0.00310002	-0.53599	-0.108741	0.724433	0.58509	0.896963
Multivariable propensity-weighted regression analysis of factors predicting overall survival for <pT2 subgroup
	Beta	SE	chi-square	p value	95% CI p value	95% CI p value	HR	95% CI HR	95% CI HR
age	0.0325422	0.0148777	4.78431	0.0287201	0.00338235	0.061702	1.03308	1.00339	1.06365
gender (ref. men)	-0.252539	0.337421	0.560163	0.454195	-0.913872	0.408793	0.776826	0.400969	1.505
ASA 2 (ref. ASA 1)	0.834631	0.737469	1.28086	0.257739	-0.610781	2.28004	2.30396	0.542927	9.77711
ASA 3 (ref. ASA 1)	1.50491	0.743098	4.10137	0.0428485	0.0484644	2.96136	4.50375	1.04966	19.3242
pT1 (ref. pT0)	-0.328823	0.250303	1.72581	0.188947	-0.819408	0.161762	0.71977	0.440692	1.17558
pN (ref. pN+)	1.07984	0.317558	11.563	0.000672781	0.457434	1.70224	2.9442	1.58002	5.48622
Tumor grade (ref. LG)	-0.199274	0.380529	0.274236	0.600504	-0.945098	0.54655	0.819325	0.388642	1.72728
NAC (ref. nonNAC)	-0.468072	0.283334	2.72916	0.098531	-1.0234	0.0872516	0.626208	0.359372	1.09117
Multivariable propensity-weighted regression analysis of factors predicting overall survival for =>pT2 subgroup
	Beta	SE	chi-square	p value	95% CI p value	95% CI p value	HR	95% CI HR	95% CI HR
age	0.0118862	0.00488471	5.9212	0.0149598	0.00231236	0.0214601	1.01196	1.00232	1.02169
gender (ref. men)	0.203539	0.0982452	4.29214	0.038289	0.0109822	0.396096	1.22573	1.01104	1.48601
ASA 2 (ref. ASA 1)	0.313965	0.183723	2.92036	0.0874682	-0.0461249	0.674056	1.36884	0.954923	1.96218
ASA 3 (ref. ASA 1)	0.556146	0.194038	8.2149	0.00415477	0.175838	0.936455	1.74394	1.19224	2.55092
ASA 4 (ref. ASA 1)	0.763273	0.532608	2.05373	0.151833	-0.28062	1.80717	2.14529	0.755315	6.09316
pT3 (ref. pT2)	0.615176	0.121214	25.7569	3.87245e-07	0.377601	0.852751	1.84998	1.45878	2.34609
pT4 (ref. pT2)	0.756296	0.125412	36.3668	1.63468e-09	0.510493	1.0021	2.13037	1.66611	2.724
pN (ref. pN+)	0.656264	0.0887628	54.6633	1.42997e-13	0.482293	0.830236	1.92758	1.61978	2.29386
Tumor grade (ref. LG)	-0.130001	0.167006	0.605939	0.436321	-0.457326	0.197324	0.878095	0.632974	1.21814
NAC (ref. nonNAC)	-0.300598	0.118061	6.48272	0.0108928	-0.531994	-0.0692022	0.740375	0.587432	0.933138
Multivariable propensity-weighted regression analysis of factors predicting overall survival for nonNAC subgroup
	Ocena parametru	Błąd standardowy	Chi-kwadrat	Poziom p	95% PU dolna	95% PU górna	Hazard względny (HR)	95% PU HR dolna	95% PU HR górna
age	0.0144314	0.00500632	8.30957	0.00394368	0.00461918	0.0242436	1.01454	1.00463	1.02454
gender (ref. men)	0.155568	0.101456	2.3512	0.125187	-0.0432813	0.354418	1.16832	0.957642	1.42535
ASA 2 (ref. ASA 1)	0.388178	0.195397	3.94664	0.046965	0.00520763	0.771149	1.47429	1.00522	2.16225
ASA 3 (ref. ASA 1)	0.703977	0.20501	11.7914	0.000595052	0.302164	1.10579	2.02178	1.35278	3.02161
ASA 4 (ref. ASA 1)	0.70107	0.733572	0.913349	0.339227	-0.736705	2.13884	2.01591	0.478688	8.48962
pT1 (ref. pT0)	-0.294382	0.263144	1.25151	0.263263	-0.810134	0.22137	0.744992	0.444799	1.24779
pT2 (ref. pT0)	0.20911	0.233132	0.804532	0.369742	-0.247821	0.666041	1.23258	0.780499	1.94652
pT3 (ref. pT0)	0.752049	0.221176	11.5616	0.000673277	0.318553	1.18554	2.12134	1.37514	3.27247
pT4 (ref. pT0)	0.918368	0.225079	16.648	4.49977e-05	0.47722	1.35952	2.5052	1.61159	3.8943
pN (ref. pN+)	0.698778	0.0936148	55.7172	8.37108e-14	0.515296	0.88226	2.01129	1.67413	2.41635
Tumor grade (ref. LG)	-0.187344	0.152302	1.51311	0.218666	-0.485851	0.111162	0.829158	0.615174	1.11758
Multivariable propensity-weighted regression analysis of factors predicting overall survival for nonNAC <pT2 subgroup
	Ocena parametru	Błąd standardowy	Chi-kwadrat	Poziom p	95% PU dolna	95% PU górna	Hazard względny (HR)	95% PU HR dolna	95% PU HR górna
age	0.035782	0.0162993	4.81942	0.0281408	0.00383609	0.067728	1.03643	1.00384	1.07007
gender (ref. men)	-0.588041	0.445734	1.74046	0.187081	-1.46166	0.285582	0.555414	0.23185	1.33054
ASA 2 (ref. ASA 1)	1.12167	1.03006	1.18577	0.276184	-0.897219	3.14056	3.06997	0.407702	23.1167
ASA 3 (ref. ASA 1)	1.86309	1.03879	3.21668	0.0728912	-0.17291	3.89909	6.44361	0.841214	49.3573
pT1 (ref. pT0)	-0.375708	0.293277	1.64114	0.200169	-0.950519	0.199104	0.686803	0.38654	1.22031
pN (ref. pN+)	1.01289	0.364446	7.72432	0.00544817	0.298592	1.72719	2.75356	1.34796	5.62485
Tumor grade (ref. LG)	-0.220288	0.396359	0.308891	0.578362	-0.997138	0.556562	0.802287	0.368934	1.74466
Multivariable propensity-weighted regression analysis of factors predicting overall survival for nonNAC =>pT2 subgroup
	Ocena parametru	Błąd standardowy	Chi-kwadrat	Poziom p	95% PU dolna	95% PU górna	Hazard względny (HR)	95% PU HR dolna	95% PU HR górna
age	0.0117976	0.00526794	5.01543	0.0251224	0.00147266	0.0221226	1.01187	1.00147	1.02237
gender (ref. men)	0.21628	0.104711	4.26625	0.0388767	0.0110497	0.42151	1.24145	1.01111	1.52426
ASA 2 (ref. ASA 1)	0.352198	0.199357	3.12114	0.0772828	-0.0385335	0.74293	1.42219	0.962199	2.10209
ASA 3 (ref. ASA 1)	0.607827	0.210606	8.32951	0.00390062	0.195047	1.02061	1.83644	1.21537	2.77488
ASA 4 (ref. ASA 1)	0.638382	0.734539	0.755322	0.384796	-0.801287	2.07805	1.89342	0.448751	7.98889
pT3 (ref. pT2)	0.560636	0.132175	17.9912	2.21925e-05	0.301577	0.819695	1.75179	1.35199	2.26981
pT4 (ref. pT2)	0.722121	0.13727	27.6737	1.43604e-07	0.453076	0.991166	2.0588	1.57314	2.69438
pN (ref. pN+)	0.666155	0.096445	47.708	4.94671e-12	0.477126	0.855183	1.94674	1.61144	2.35181
Tumor grade (ref. LG)	-0.140625	0.168052	0.700221	0.402709	-0.47	0.188751	0.868815	0.625002	1.20774
Multivariable propensity-weighted regression analysis of factors predicting overall survival for NAC subgroup
	Ocena parametru	Błąd standardowy	Chi-kwadrat	Poziom p	95% PU dolna	95% PU górna	Hazard względny (HR)	95% PU HR dolna	95% PU HR górna
age	0.0111383	0.0124103	0.805517	0.369449	-0.0131854	0.035462	1.0112	0.986901	1.0361
gender (ref. men)	0.205065	0.263778	0.604374	0.436914	-0.31193	0.72206	1.2276	0.732033	2.05867
ASA 2 (ref. ASA 1)	0.284337	0.444651	0.408912	0.522522	-0.587162	1.15584	1.32888	0.555903	3.17668
ASA 3 (ref. ASA 1)	0.464611	0.45957	1.02206	0.312031	-0.43613	1.36535	1.5914	0.646534	3.9171
ASA 4 (ref. ASA 1)	0.813158	0.844102	0.928027	0.335376	-0.841251	2.46757	2.25502	0.431171	11.7937
pT1 (ref. pT0)	-0.116388	0.480259	0.0587306	0.808514	-1.05768	0.824903	0.89013	0.347261	2.28166
pT2 (ref. pT0)	0.260247	0.421884	0.380525	0.537322	-0.566632	1.08713	1.29725	0.567433	2.96574
pT3 (ref. pT0)	1.17836	0.3986	8.73946	0.00311397	0.397122	1.9596	3.24905	1.48754	7.09651
pT4 (ref. pT0)	1.18238	0.406676	8.45317	0.00364408	0.385313	1.97945	3.26214	1.47007	7.23878
pN (ref. pN+)	0.676201	0.225527	8.98992	0.00271474	0.234177	1.11823	1.96639	1.26387	3.05942
Tumor grade (ref. LG)	11.5938	535.045	0.000469542	0.982712	-1037.08	1060.26	108429	0
Multivariable propensity-weighted regression analysis of factors predicting overall survival for NAC <pT2 subgroup
	Ocena parametru	Błąd standardowy	Chi-kwadrat	Poziom p	95% PU dolna	95% PU górna	Hazard względny (HR)	95% PU HR dolna	95% PU HR górna
age	0.00698995	0.0367217	0.0362329	0.849035	-0.0649833	0.0789632	1.00701	0.937083	1.08216
gender (ref. men)	0.616392	0.572601	1.15881	0.281713	-0.505884	1.73867	1.85223	0.602972	5.68977
ASA 2 (ref. ASA 1)	0.0338009	1.13253	0.000890754	0.97619	-2.18591	2.25352	1.03438	0.112375	9.52115
ASA 3 (ref. ASA 1)	0.616712	1.10658	0.310597	0.577314	-1.55215	2.78557	1.85283	0.211792	16.2091
pT1 (ref. pT0)	0.022408	0.513117	0.0019071	0.965167	-0.983283	1.0281	1.02266	0.374081	2.79574
pN (ref. pN+)	1.39302	0.726078	3.68086	0.0550405	-0.0300649	2.81611	4.027	0.970383	16.7117
Tumor grade (ref. LG)	12.6606	1806.15	4.9136e-05	0.994407	-3527.33	3552.65	315078	0
Multivariable propensity-weighted regression analysis of factors predicting overall survival for NAC =>pT2 subgroup
	Ocena parametru	Błąd standardowy	Chi-kwadrat	Poziom p	95% PU dolna	95% PU górna	Hazard względny (HR)	95% PU HR dolna	95% PU HR górna
age	0.0114353	0.0132811	0.741352	0.389228	-0.0145952	0.0374657	1.0115	0.985511	1.03818
gender (ref. men)	0.12729	0.300424	0.179522	0.671784	-0.461531	0.716111	1.13575	0.630318	2.04646
ASA 2 (ref. ASA 1)	0.249979	0.484728	0.265956	0.606057	-0.70007	1.20003	1.284	0.49655	3.32021
ASA 3 (ref. ASA 1)	0.36873	0.509164	0.524447	0.468951	-0.629213	1.36667	1.4459	0.533011	3.92228
ASA 4 (ref. ASA 1)	0.766313	0.866913	0.781378	0.37672	-0.932805	2.46543	2.15182	0.393448	11.7686
pT3 (ref. pT2)	0.976971	0.32039	9.29832	0.00229364	0.349017	1.60492	2.6564	1.41767	4.97748
pT4 (ref. pT2)	0.987973	0.329269	9.00303	0.00269533	0.342618	1.63333	2.68578	1.40863	5.12089
pN (ref. pN+)	0.647461	0.238333	7.38001	0.00659528	0.180336	1.11459	1.91068	1.19762	3.04831
Tumor grade (ref. LG)	11.2232	568.356	0.000389936	0.984245	-1102.73	1125.18	74847.3	0

## Sheet: Arkusz1
Multivariable propensity-weighted regression analysis of factors predicting overall survival for entire cohort
	Beta	SE	chi-square	p value	95% CI p value	95% CI p value	HR	95% CI HR	95% CI HR
age	0.014	0.005	9.282	0.002	0.005	0.023	1.014	1.005	1.023
gender (ref. men)	0.158	0.094	2.825	0.093	-0.026	0.342	1.171	0.974	1.408
ASA 2 (ref. ASA 1)	0.352	0.178	3.922	0.048	0.004	0.701	1.423	1.004	2.016
ASA 3 (ref. ASA 1)	0.646	0.187	11.961	0.001	0.28	1.012	1.907	1.323	2.75
ASA 4 (ref. ASA 1)	0.824	0.531	2.409	0.121	-0.216	1.864	2.279	0.805	6.448
pT1 (ref. pT0)	-0.217	0.229	0.893	0.345	-0.666	0.233	0.805	0.514	1.262
pT2 (ref. pT0)	0.263	0.202	1.695	0.193	-0.133	0.658	1.3	0.876	1.931
pT3 (ref. pT0)	0.862	0.192	20.099	0	0.485	1.238	2.367	1.624	3.45
pT4 (ref. pT0)	1.003	0.195	26.419	0	0.621	1.386	2.728	1.86	3.999
pN (ref. pN+)	0.693	0.086	64.777	0	0.524	0.861	1.999	1.689	2.366
Tumor grade (ref. LG)	-0.171	0.151	1.282	0.258	-0.466	0.125	0.843	0.627	1.133
NAC (ref. nonNAC)	-0.322	0.109	8.748	0.003	-0.536	-0.109	0.724	0.585	0.897
Multivariable propensity-weighted regression analysis of factors predicting overall survival for <pT2 subgroup
	Beta	SE	chi-square	p value	95% CI p value	95% CI p value	HR	95% CI HR	95% CI HR
age	0.033	0.015	4.784	0.029	0.003	0.062	1.033	1.003	1.064
gender (ref. men)	-0.253	0.337	0.56	0.454	-0.914	0.409	0.777	0.401	1.505
ASA 2 (ref. ASA 1)	0.835	0.737	1.281	0.258	-0.611	2.28	2.304	0.543	9.777
ASA 3 (ref. ASA 1)	1.505	0.743	4.101	0.043	0.048	2.961	4.504	1.05	19.324
pT1 (ref. pT0)	-0.329	0.25	1.726	0.189	-0.819	0.162	0.72	0.441	1.176
pN (ref. pN+)	1.08	0.318	11.563	0.001	0.457	1.702	2.944	1.58	5.486
Tumor grade (ref. LG)	-0.199	0.381	0.274	0.601	-0.945	0.547	0.819	0.389	1.727
NAC (ref. nonNAC)	-0.468	0.283	2.729	0.099	-1.023	0.087	0.626	0.359	1.091
Multivariable propensity-weighted regression analysis of factors predicting overall survival for =>pT2 subgroup
	Beta	SE	chi-square	p value	95% CI p value	95% CI p value	HR	95% CI HR	95% CI HR
age	0.012	0.005	5.921	0.015	0.002	0.021	1.012	1.002	1.022
gender (ref. men)	0.204	0.098	4.292	0.038	0.011	0.396	1.226	1.011	1.486
ASA 2 (ref. ASA 1)	0.314	0.184	2.92	0.087	-0.046	0.674	1.369	0.955	1.962
ASA 3 (ref. ASA 1)	0.556	0.194	8.215	0.004	0.176	0.936	1.744	1.192	2.551
ASA 4 (ref. ASA 1)	0.763	0.533	2.054	0.152	-0.281	1.807	2.145	0.755	6.093
pT3 (ref. pT2)	0.615	0.121	25.757	0	0.378	0.853	1.85	1.459	2.346
pT4 (ref. pT2)	0.756	0.125	36.367	0	0.51	1.002	2.13	1.666	2.724
pN (ref. pN+)	0.656	0.089	54.663	0	0.482	0.83	1.928	1.62	2.294
Tumor grade (ref. LG)	-0.13	0.167	0.606	0.436	-0.457	0.197	0.878	0.633	1.218
NAC (ref. nonNAC)	-0.301	0.118	6.483	0.011	-0.532	-0.069	0.74	0.587	0.933
Multivariable propensity-weighted regression analysis of factors predicting overall survival for nonNAC subgroup
	Ocena parametru	Błąd standardowy	Chi-kwadrat	Poziom p	95% PU dolna	95% PU górna	Hazard względny (HR)	95% PU HR dolna	95% PU HR górna
age	0.014	0.005	8.31	0.004	0.005	0.024	1.015	1.005	1.025
gender (ref. men)	0.156	0.101	2.351	0.125	-0.043	0.354	1.168	0.958	1.425
ASA 2 (ref. ASA 1)	0.388	0.195	3.947	0.047	0.005	0.771	1.474	1.005	2.162
ASA 3 (ref. ASA 1)	0.704	0.205	11.791	0.001	0.302	1.106	2.022	1.353	3.022
ASA 4 (ref. ASA 1)	0.701	0.734	0.913	0.339	-0.737	2.139	2.016	0.479	8.49
pT1 (ref. pT0)	-0.294	0.263	1.252	0.263	-0.81	0.221	0.745	0.445	1.248
pT2 (ref. pT0)	0.209	0.233	0.805	0.37	-0.248	0.666	1.233	0.78	1.947
pT3 (ref. pT0)	0.752	0.221	11.562	0.001	0.319	1.186	2.121	1.375	3.272
pT4 (ref. pT0)	0.918	0.225	16.648	0	0.477	1.36	2.505	1.612	3.894
pN (ref. pN+)	0.699	0.094	55.717	0	0.515	0.882	2.011	1.674	2.416
Tumor grade (ref. LG)	-0.187	0.152	1.513	0.219	-0.486	0.111	0.829	0.615	1.118
Multivariable propensity-weighted regression analysis of factors predicting overall survival for nonNAC <pT2 subgroup
	Ocena parametru	Błąd standardowy	Chi-kwadrat	Poziom p	95% PU dolna	95% PU górna	Hazard względny (HR)	95% PU HR dolna	95% PU HR górna
age	0.036	0.016	4.819	0.028	0.004	0.068	1.036	1.004	1.07
gender (ref. men)	-0.588	0.446	1.74	0.187	-1.462	0.286	0.555	0.232	1.331
ASA 2 (ref. ASA 1)	1.122	1.03	1.186	0.276	-0.897	3.141	3.07	0.408	23.117
ASA 3 (ref. ASA 1)	1.863	1.039	3.217	0.073	-0.173	3.899	6.444	0.841	49.357
pT1 (ref. pT0)	-0.376	0.293	1.641	0.2	-0.951	0.199	0.687	0.387	1.22
pN (ref. pN+)	1.013	0.364	7.724	0.005	0.299	1.727	2.754	1.348	5.625
Tumor grade (ref. LG)	-0.22	0.396	0.309	0.578	-0.997	0.557	0.802	0.369	1.745
Multivariable propensity-weighted regression analysis of factors predicting overall survival for nonNAC =>pT2 subgroup
	Ocena parametru	Błąd standardowy	Chi-kwadrat	Poziom p	95% PU dolna	95% PU górna	Hazard względny (HR)	95% PU HR dolna	95% PU HR górna
age	0.012	0.005	5.015	0.025	0.001	0.022	1.012	1.001	1.022
gender (ref. men)	0.216	0.105	4.266	0.039	0.011	0.422	1.241	1.011	1.524
ASA 2 (ref. ASA 1)	0.352	0.199	3.121	0.077	-0.039	0.743	1.422	0.962	2.102
ASA 3 (ref. ASA 1)	0.608	0.211	8.33	0.004	0.195	1.021	1.836	1.215	2.775
ASA 4 (ref. ASA 1)	0.638	0.735	0.755	0.385	-0.801	2.078	1.893	0.449	7.989
pT3 (ref. pT2)	0.561	0.132	17.991	0	0.302	0.82	1.752	1.352	2.27
pT4 (ref. pT2)	0.722	0.137	27.674	0	0.453	0.991	2.059	1.573	2.694
pN (ref. pN+)	0.666	0.096	47.708	0	0.477	0.855	1.947	1.611	2.352
Tumor grade (ref. LG)	-0.141	0.168	0.7	0.403	-0.47	0.189	0.869	0.625	1.208
Multivariable propensity-weighted regression analysis of factors predicting overall survival for NAC subgroup
	Ocena parametru	Błąd standardowy	Chi-kwadrat	Poziom p	95% PU dolna	95% PU górna	Hazard względny (HR)	95% PU HR dolna	95% PU HR górna
age	0.011	0.012	0.806	0.369	-0.013	0.035	1.011	0.987	1.036
gender (ref. men)	0.205	0.264	0.604	0.437	-0.312	0.722	1.228	0.732	2.059
ASA 2 (ref. ASA 1)	0.284	0.445	0.409	0.523	-0.587	1.156	1.329	0.556	3.177
ASA 3 (ref. ASA 1)	0.465	0.46	1.022	0.312	-0.436	1.365	1.591	0.647	3.917
ASA 4 (ref. ASA 1)	0.813	0.844	0.928	0.335	-0.841	2.468	2.255	0.431	11.794
pT1 (ref. pT0)	-0.116	0.48	0.059	0.809	-1.058	0.825	0.89	0.347	2.282
pT2 (ref. pT0)	0.26	0.422	0.381	0.537	-0.567	1.087	1.297	0.567	2.966
pT3 (ref. pT0)	1.178	0.399	8.739	0.003	0.397	1.96	3.249	1.488	7.097
pT4 (ref. pT0)	1.182	0.407	8.453	0.004	0.385	1.979	3.262	1.47	7.239
pN (ref. pN+)	0.676	0.226	8.99	0.003	0.234	1.118	1.966	1.264	3.059
Tumor grade (ref. LG)	11.594	535.045	0	0.983	-1037.08	1060.26	108429	0
Multivariable propensity-weighted regression analysis of factors predicting overall survival for NAC <pT2 subgroup
	Ocena parametru	Błąd standardowy	Chi-kwadrat	Poziom p	95% PU dolna	95% PU górna	Hazard względny (HR)	95% PU HR dolna	95% PU HR górna
age	0.007	0.037	0.036	0.849	-0.065	0.079	1.007	0.937	1.082
gender (ref. men)	0.616	0.573	1.159	0.282	-0.506	1.739	1.852	0.603	5.69
ASA 2 (ref. ASA 1)	0.034	1.133	0.001	0.976	-2.186	2.254	1.034	0.112	9.521
ASA 3 (ref. ASA 1)	0.617	1.107	0.311	0.577	-1.552	2.786	1.853	0.212	16.209
pT1 (ref. pT0)	0.022	0.513	0.002	0.965	-0.983	1.028	1.023	0.374	2.796
pN (ref. pN+)	1.393	0.726	3.681	0.055	-0.03	2.816	4.027	0.97	16.712
Tumor grade (ref. LG)	12.661	1806.15	0	0.994	-3527.33	3552.65	315078	0
Multivariable propensity-weighted regression analysis of factors predicting overall survival for NAC =>pT2 subgroup
	Ocena parametru	Błąd standardowy	Chi-kwadrat	Poziom p	95% PU dolna	95% PU górna	Hazard względny (HR)	95% PU HR dolna	95% PU HR górna
age	0.011	0.013	0.741	0.389	-0.015	0.037	1.012	0.986	1.038
gender (ref. men)	0.127	0.3	0.18	0.672	-0.462	0.716	1.136	0.63	2.046
ASA 2 (ref. ASA 1)	0.25	0.485	0.266	0.606	-0.7	1.2	1.284	0.497	3.32
ASA 3 (ref. ASA 1)	0.369	0.509	0.524	0.469	-0.629	1.367	1.446	0.533	3.922
ASA 4 (ref. ASA 1)	0.766	0.867	0.781	0.377	-0.933	2.465	2.152	0.393	11.769
pT3 (ref. pT2)	0.977	0.32	9.298	0.002	0.349	1.605	2.656	1.418	4.977
pT4 (ref. pT2)	0.988	0.329	9.003	0.003	0.343	1.633	2.686	1.409	5.121
pN (ref. pN+)	0.647	0.238	7.38	0.007	0.18	1.115	1.911	1.198	3.048
Tumor grade (ref. LG)	11.223	568.356	0	0.984	-1102.73	1125.18	74847.3	0
